# Supplementary material for: Use of Contaminated Habitat and Associated Selenium Uptake Mediate Haemosporidian Parasite Infections in Wild Passerine Birds
Source: Ecol Evol. 2026 Jan 13;16(1):e72681. doi: 10.1002/ece3.72681 (PMC12796830; doi:10.1002/ece3.72681)
Supplement: Supplementary file 1 — Data S1: ece372681‐sup‐0001‐DataS1.xlsx. [file ECE3-16-e72681-s001.xlsx]

## Sheet: birddata
bird_ID	haemoproteus	plasmodium	leucocytozoon	parasite_genus_richness	date	species_code	site_ID	month	site_type	migratory	Zn_ppm_dry	Cu_ppm_dry	Pb_ppm_dry	As_ppm_dry	Se_ppm_dry	Hg_pm_dry	Cs137_Bqg_wet
CARW14307	0	0	0	0	3312023	CARW	MQ	march	ccr	0	24.2257	0.0924	0.0107	0.0197	4.9005	2.22	0
COYE38742	0	1	0	1	3292023	COYE	MQ	march	ccr	1	14.9124	1.605	0.0107	0.0197	4.301	NA	NA
COYE38743	1	0	0	1	3292023	COYE	MQ	march	ccr	1	17.4397	1.4155	0.0107	0.0197	5.2865	NA	0
LOWA14305	0	1	0	1	3312023	LOWA	MQ	march	ccr	1	18.0773	1.1338	0.0497	0.0197	14.725	NA	0
LOWA79680	1	1	0	2	3292023	LOWA	MQ	march	ccr	1	15.7937	1.2533	0.0612	0.0197	16.3064	2.75	0
LOWA79681	0	1	0	1	3312023	LOWA	MQ	march	ccr	1	19.4927	1.1745	0.0251	0.0197	7.9566	NA	0
NOPA38741	1	0	1	2	3282023	NOPA	MQ	march	ccr	1	16.0724	0.9418	0.0107	0.0197	4.3338	NA	0.0512857
TUTI14303	0	1	1	2	3292023	TUTI	MQ	march	ccr	0	17.1477	0.5328	0.0107	0.0197	3.8215	0.229	0
WEVI69268	0	1	1	2	3282023	WEVI	MQ	march	ccr	1	16.7229	1.3175	0.0107	0.0197	2.7474	NA	0.0326364
COYE38750_1	0	0	0	0	4042023	COYE	MQ	april	ccr	1	17.2063	0.9754	0.0107	0.0197	4.2581	NA	0
DOWO79685	0	0	0	0	4062023	DOWO	MQ	april	ccr	0	23.214	1.3224	0.0107	0.0197	3.108	0.437	0
DOWO79686	1	0	0	1	4062023	DOWO	MQ	april	ccr	0	19.7385	1.201	0.0107	0.0197	3.2878	0.249	0
HAWO46750	1	0	0	1	4062023	HAWO	MQ	april	ccr	0	19.6314	1.1414	0.0339	0.0197	2.8791	0.304	0.00792982
HAWO54273	0	1	0	1	4042023	HAWO	MQ	april	ccr	0	16.9234	1.1148	0.0304	0.0197	1.4699	0.172	0
HOWA38754	0	1	0	1	4062023	HOWA	MQ	april	ccr	1	14.564	0.9192	0.0107	0.0197	3.7366	NA	0.0462222
HOWA38753_1	0	1	0	1	4062023	HOWA	MQ	april	ccr	1	15.3015	1.1858	0.0107	0.0197	2.6024	NA	0.0284444
HOWA38752	0	1	0	1	4052023	HOWA	MQ	april	ccr	1	18.9781	1.2531	0.0107	0.0197	5.3828	NA	0
LOWA79690	0	1	0	1	4102023	LOWA	MQ	april	ccr	1	14.3959	1.7768	0.1076	0.0197	6.2797	3.1	0
NOCA46749	1	1	0	2	4052023	NOCA	MQ	april	ccr	0	17.8619	1.0736	0.0107	0.0197	2.0515	0.268	0.00784615
NOCA54274	0	1	0	1	4042023	NOCA	MQ	april	ccr	0	21.5603	1.1187	0.0107	0.0197	0.4804	NA	NA
NOCA54275	0	1	1	2	4052023	NOCA	MQ	april	ccr	0	22.9695	1.312	0.0107	0.0197	1.232	0.349	0
NOCA54276	1	1	1	3	4052023	NOCA	MQ	april	ccr	0	22.7939	1.279	0.0107	0.0197	1.9585	0.368	0
REVI79689	1	1	0	2	4062023	REVI	MQ	april	ccr	1	23.9917	1.2411	0.0107	0.0197	4.4926	0.266	0
TUTI14306	0	1	1	2	4052023	TUTI	MQ	april	ccr	0	14.564	0.9192	0.0107	0.0197	3.7366	NA	0
TUTI14309	1	1	1	3	4102023	TUTI	MQ	april	ccr	0	21.2487	0.4617	0.0107	0.0197	5.2075	0.339	0
WEVI38751	0	1	1	2	4042023	WEVI	MQ	april	ccr	1	19.0747	1.1545	0.0107	0.0197	5.5923	NA	0
YTVI79684	1	1	0	2	4032023	YTVI	MQ	april	ccr	1	17.2158	1.0369	0.0107	0.0197	3.0991	NA	0
YTVI79687	1	1	1	3	4062023	YTVI	MQ	april	ccr	1	20.3897	0.9321	0.0107	0.0197	2.4903	NA	0.0133684
YTVI79688	0	0	1	1	4062023	YTVI	MQ	april	ccr	1	30.486	1.0138	0.0107	0.0197	3.792	0.164	0
ACFL38783	0	0	0	0	5092023	ACFL	DA	may	ccr	1	24.6998	1.1755	0.0107	0.0197	8.1109	NA	NA
CACH38784	0	0	0	0	5092023	CACH	DA	may	ccr	0	11.8956	0.5245	0.0331	0.0449	3.8105	NA	NA
CACH38785	0	0	0	0	5092023	CACH	DA	may	ccr	0	10.8297	0.3335	0.0107	0.0197	3.2816	0.0648	NA
CARW14330	1	0	0	1	5102023	CARW	DA	may	ccr	0	26.7021	0.1532	0.0107	0.0197	6.0043	0.84	NA
CARW14332	0	0	1	1	5112023	CARW	DA	may	ccr	0	24.026	0.1533	0.0107	0.0197	4.4786	0.985	NA
CARW14336	0	0	0	0	5162023	CARW	DA	may	ccr	0	27.5588	0.2108	0.0107	0.0197	6.5055	0.96	0
CARW14337	0	0	0	0	5172023	CARW	DA	may	ccr	0	27.342	0.1214	0.0107	0.103	5.7339	0.948	NA
COGR53951	1	0	0	1	5092023	COGR	DA	may	ccr	0	23.2639	1.7817	0.1006	0.1121	5.8345	1.8	NA
COGR53952	1	1	0	2	5102023	COGR	DA	may	ccr	0	19.405	1.7079	0.0107	0.091	8.1981	3.27	NA
COGR53953	1	1	0	2	5112023	COGR	DA	may	ccr	0	18.3787	1.3457	0.0465	0.1527	6.9304	2.7	NA
COGR53954	1	0	1	2	5162023	COGR	DA	may	ccr	0	22.2719	1.591	0.0656	0.0197	5.8605	NA	NA
COGR53955	1	0	0	1	5172023	COGR	DA	may	ccr	0	18.0461	1.2204	0.0864	0.0835	6.3107	2.28	NA
COGR53956	1	1	0	2	5172023	COGR	DA	may	ccr	0	18.7275	1.0828	0.0404	0.0197	8.421	3.62	NA
COGR87512	1	0	0	1	5162023	COGR	DA	may	ccr	0	19.6965	1.2944	0.0299	0.0197	6.9117	4.34	NA
COYE38792	0	0	0	0	5162023	COYE	DA	may	ccr	1	15.9515	0.9043	0.0107	0.0197	2.6771	NA	NA
COYE38797	0	0	0	0	5172023	COYE	DA	may	ccr	1	17.6935	1.0729	0.0107	0.0197	4.3059	NA	NA
COYE69272_1	0	0	0	0	5092023	COYE	DA	may	ccr	1	15.0855	1.2504	0.0107	0.0197	5.4569	0.415	NA
DOWO14328	1	0	0	1	5092023	DOWO	DA	may	ccr	0	22.3796	1.4405	0.0234	0.0197	4.1288	0.0781	NA
DOWO14329	1	0	0	1	5092023	DOWO	DA	may	ccr	0	24.2147	1.4535	0.0107	0.0197	3.6171	0.113	NA
EAKI14324	0	0	0	0	5092023	EAKI	DA	may	ccr	1	25.3842	0.5623	0.0223	0.0197	6.8103	0.873	NA
EWPE38798	0	0	0	0	5172023	EWPE	DA	may	ccr	1	22.2526	0.949	0.0107	0.0197	8.5527	1.25	NA
GCFL46768	0	1	0	1	5102023	GCFL	DA	may	ccr	1	17.2535	1.0739	0.0107	0.0197	7.6664	0.412	NA
GCFL46769	0	1	0	1	5102023	GCFL	DA	may	ccr	1	19.9134	1.0546	0.0107	0.0197	11.3239	0.341	NA
GRCA46766	1	0	0	1	5102023	GRCA	DA	may	ccr	1	21.8786	2.0167	0.0427	0.0197	3.0913	0.0565	NA
NOCA46763	1	1	0	2	5082023	NOCA	DA	may	ccr	0	16.9172	1.1202	0.034	0.0197	4.8173	0.148	NA
NOCA46764	1	1	0	2	5082023	NOCA	DA	may	ccr	0	19.5977	1.3497	0.0213	0.0197	4.5631	0.384	NA
NOCA46767	1	1	0	2	5102023	NOCA	DA	may	ccr	0	23.2784	1.2461	0.0107	0.0197	6.1569	0.21	NA
NOCA46770	1	1	0	2	5102023	NOCA	DA	may	ccr	0	22.3461	1.4352	0.0308	0.0197	3.559	0.2	NA
NOCA46771	1	1	0	2	5102023	NOCA	DA	may	ccr	0	23.6311	1.7969	0.0107	0.0197	4.5702	0.142	NA
NOCA46772	1	1	0	2	5162023	NOCA	DA	may	ccr	0	21.7594	1.2713	0.0248	0.0197	3.9441	0.207	NA
NOCA46773	1	1	0	2	5172023	NOCA	DA	may	ccr	0	19.9609	1.1694	0.0107	0.0197	1.9805	0.152	NA
NOCA54283	1	1	0	2	5112023	NOCA	DA	may	ccr	0	19.0119	1.2164	0.0262	0.0382	4.0373	0.136	NA
NOCA54284	1	1	0	2	5112023	NOCA	DA	may	ccr	0	19.2426	1.2794	0.0107	0.0197	4.0263	0.218	NA
NOCA54285	1	1	0	2	5112023	NOCA	DA	may	ccr	0	20.2278	1.1291	0.0107	0.0197	3.9856	0.311	NA
NOCA54286	1	1	0	2	5162023	NOCA	DA	may	ccr	0	22.8677	1.1037	0.0107	0.0197	3.9382	0.297	NA
NOCA54287	1	1	0	2	5172023	NOCA	DA	may	ccr	0	20.7061	1.3417	0.0246	0.0197	3.8835	0.18	NA
PIWA69275	1	1	0	2	5102023	PIWA	DA	may	ccr	1	18.0716	0.9115	0.0107	0.0197	6.3458	0.153	NA
PIWA69276	1	0	1	2	5112023	PIWA	DA	may	ccr	1	18.4077	1.2432	0.0107	0.0197	5.4226	NA	NA
PIWA69278	1	0	1	2	5112023	PIWA	DA	may	ccr	1	18.132	1.1082	0.0107	0.0197	4.6659	0.208	NA
PROW38791	0	0	0	0	5162023	PROW	DA	may	ccr	1	16.3176	1.2242	0.0107	0.0197	6.4182	NA	NA
REVI50283	1	0	0	1	5102023	REVI	DA	may	ccr	1	19.7884	1.1715	0.0107	0.0197	7.6541	0.287	NA
REVI69274	1	0	1	2	5092023	REVI	DA	may	ccr	1	27.8158	1.2517	0.0107	0.0197	5.493	NA	NA
REVI79699	0	1	0	1	5102023	REVI	DA	may	ccr	1	20.9958	1.1751	0.0252	0.0537	4.953	0.478	NA
REVI79700	1	0	0	1	5102023	REVI	DA	may	ccr	1	27.9054	1.6956	0.0107	0.0197	7.9574	0.254	NA
RWBL32741	0	0	0	0	5102023	RWBL	DA	may	ccr	0	19.2646	1.1778	0.0107	0.0197	7.0297	0.425	NA
RWBL32740	0	1	1	2	5092023	RWBL	DA	may	ccr	0	15.8541	0.9511	0.0107	0.0197	3.5832	0.443	NA
SUTA14326	1	1	0	2	5092023	SUTA	DA	may	ccr	1	19.3628	0.7688	0.0107	0.0197	10.9603	1.05	NA
SUTA14327	1	1	0	2	5092023	SUTA	DA	may	ccr	1	25.5565	1.0564	0.0107	0.0197	7.3952	0.317	NA
SUTA46765	1	1	0	2	5092023	SUTA	DA	may	ccr	1	25.9113	1.3445	0.0206	0.0197	9.5189	0.484	NA
TUTI14325	0	1	0	1	5092023	TUTI	DA	may	ccr	0	27.1544	0.6023	0.0107	0.0197	11.025	0.184	NA
TUTI14333	0	1	1	2	5112023	TUTI	DA	may	ccr	0	18.6416	0.3233	0.0107	0.0197	5.894	0.196	NA
TUTI14334	0	1	0	1	5162023	TUTI	DA	may	ccr	0	19.8526	0.3556	0.0107	0.0197	8.7532	0.223	NA
TUTI14335	0	1	0	1	5162023	TUTI	DA	may	ccr	0	21.534	0.3473	0.0107	0.0197	7.2079	NA	NA
WEVI38780	1	0	0	1	5092023	WEVI	DA	may	ccr	1	21.1253	1.5108	0.0107	0.0635	3.7941	0.267	NA
WEVI38781	0	1	0	1	5092023	WEVI	DA	may	ccr	1	18.2881	2.1212	0.0107	0.0742	5.4158	0.475	NA
WEVI38782	0	1	0	1	5092023	WEVI	DA	may	ccr	1	23.4057	1.2709	0.0107	0.0197	6.0909	0.395	NA
WEVI38790	0	1	0	1	5112023	WEVI	DA	may	ccr	1	17.9553	1.4063	0.0107	0.0197	6.2582	0.519	NA
CARW14361	0	0	0	0	6202023	CARW	MQ	june	ccr	0	21.2448	0.1572	0.0107	0.0197	3.1712	NA	NA
CARW14362	0	0	0	0	6202023	CARW	MQ	june	ccr	0	19.9503	0.1617	0.0107	0.0197	3.2202	NA	NA
CARW14364	1	0	0	1	6232023	CARW	MQ	june	ccr	0	22.2059	0.2376	0.0107	0.0197	4.5186	NA	NA
CARW14368	0	1	0	1	6272023	CARW	MQ	june	ccr	0	21.6577	0.1903	0.0107	0.0197	4.8415	NA	NA
CARW14369	0	1	0	1	6282023	CARW	MQ	june	ccr	0	22.7396	0.1986	0.0107	0.0197	4.1718	NA	NA
COYE38750_2	0	1	0	1	6272023	COYE	MQ	june	ccr	1	20.6037	1.0986	0.0107	0.0197	3.7854	NA	NA
COYE38822	0	1	0	1	6282023	COYE	MQ	june	ccr	1	16.1218	1.1872	0.0107	0.0197	3.6366	NA	NA
COYE50270	0	1	0	1	6272023	COYE	MQ	june	ccr	1	23.2756	1.3711	0.0107	0.0197	4.7958	NA	NA
COYE60004	0	1	0	1	6202023	COYE	MQ	june	ccr	1	15.5631	1.0768	0.0107	0.0197	3.4916	NA	NA
GCFL14363	1	1	1	3	6202023	GCFL	MQ	june	ccr	1	17.3187	0.8744	0.0107	0.0197	5.1709	NA	NA
GCFL14371	0	0	0	0	6302023	GCFL	MQ	june	ccr	1	15.8971	1.345	0.0107	0.0197	5.2994	NA	NA
GCFL46783	1	1	0	2	6202023	GCFL	MQ	june	ccr	1	16.5915	1.0774	0.0107	0.0197	6.2487	NA	NA
GCFL46784	0	1	0	1	6232023	GCFL	MQ	june	ccr	1	16.4816	0.6836	0.0107	0.0197	8.1993	NA	NA
GCFL46785	0	0	0	0	6272023	GCFL	MQ	june	ccr	1	18.229	0.9293	0.0107	0.0197	6.1888	NA	NA
GCFL46786	0	0	0	0	6302023	GCFL	MQ	june	ccr	1	16.6347	1.3305	0.0107	0.0197	4.4771	NA	NA
REVI50272	1	1	0	2	6232023	REVI	MQ	june	ccr	1	20.4008	1.2771	0.0107	0.0197	3.7489	NA	NA
REVI50273	1	0	1	2	6232023	REVI	MQ	june	ccr	1	18.8786	1.4626	0.0107	0.0197	4.5005	NA	NA
SUTA14366	1	1	0	2	6232023	SUTA	MQ	june	ccr	1	16.3444	0.8508	0.0107	0.0994	6.4058	NA	NA
SUTA14367	1	1	0	2	6272023	SUTA	MQ	june	ccr	1	16.2096	1.068	0.0107	0.0597	4.9605	NA	NA
TUTI14365	0	0	1	1	6232023	TUTI	MQ	june	ccr	0	20.7996	0.574	0.0107	0.0197	5.5028	NA	NA
TUTI14370	0	1	0	1	6302023	TUTI	MQ	june	ccr	0	23.9824	0.6698	0.0107	0.0197	4.1044	NA	NA
WEVI38746_2	0	1	1	2	6272023	WEVI	MQ	june	ccr	1	19.5424	2.5061	0.0107	0.0197	5.0601	NA	NA
WEVI38820	1	1	0	2	6282023	WEVI	MQ	june	ccr	1	25.3756	1.6521	0.0107	0.0197	5.356	NA	NA
WEVI38819	0	0	0	0	6282023	WEVI	MQ	june	ccr	1	27.3329	1.7555	0.0107	0.0197	3.8065	NA	NA
WEVI60005	0	1	0	1	6202023	WEVI	MQ	june	ccr	1	24.9479	2.0823	0.0107	0.0197	4.5409	NA	0
WEVI60006	0	1	0	1	6232023	WEVI	MQ	june	ccr	1	18.3469	1.5829	0.0107	0.0197	6.2659	NA	NA
WEVI60008	0	1	0	1	6272023	WEVI	MQ	june	ccr	1	28.4871	1.888	0.0107	0.0197	6.1558	NA	NA
WEVI60009	0	0	1	1	6272023	WEVI	MQ	june	ccr	1	26.1485	1.7185	0.0107	0.0197	4.6235	NA	NA
WEVI60010	0	1	0	1	6272023	WEVI	MQ	june	ccr	1	28.228	1.8823	0.0107	0.0197	3.1057	NA	NA
WEVI60011	0	0	0	0	6302023	WEVI	MQ	june	ccr	1	20.0665	1.7273	0.0107	0.0197	4.7702	NA	NA
WEVI60012	0	0	0	0	6302023	WEVI	MQ	june	ccr	1	25.4286	1.9859	0.0107	0.0197	6.0246	NA	NA
CARW14218	0	0	0	0	7032023	CARW	DA	july	ccr	0	23.6317	0.1346	0.0107	0.0197	5.5943	NA	NA
CARW14374	0	0	0	0	7052023	CARW	DA	july	ccr	0	24.6245	0.1753	0.0107	0.0197	2.9972	NA	NA
CARW14375	0	1	0	1	7052023	CARW	DA	july	ccr	0	24.6142	0.1216	0.0107	0.0197	4.4229	0.846	NA
CARW14384	0	0	0	0	7072023	CARW	DA	july	ccr	0	22.9511	0.1803	0.0218	0.0197	6.2191	1.94	NA
CARW14385	0	0	0	0	7072023	CARW	DA	july	ccr	0	21.3269	0.1068	0.0107	0.0197	3.9717	1.16	NA
COYE60015	0	1	0	1	7052023	COYE	DA	july	ccr	1	15.1935	1.4064	0.0107	0.0521	6.6335	NA	NA
COYE60018	0	1	0	1	7052023	COYE	DA	july	ccr	1	16.4597	1.3623	0.0107	0.0197	6.3954	0.257	NA
COYE60022	1	1	0	2	7072023	COYE	DA	july	ccr	1	18.1488	1.4324	0.0107	0.0197	5.5332	NA	NA
COYE69272_2	0	0	0	0	7052023	COYE	DA	july	ccr	1	13.2694	1.2724	0.0312	0.0197	5.1703	NA	NA
COYE86101	0	1	0	1	7032023	COYE	DA	july	ccr	1	16.3299	1.2714	0.0107	0.0197	3.2142	NA	NA
COYE86104	0	0	0	0	7032023	COYE	DA	july	ccr	1	16.2209	1.0334	0.0107	0.0197	3.3023	NA	NA
NOCA46787	1	1	0	2	7052023	NOCA	DA	july	ccr	0	17.2363	1.37	0.0227	0.049	3.8811	0.534	NA
NOCA54289	1	1	0	2	7052023	NOCA	DA	july	ccr	0	17.813	0.974	0.0304	0.0402	3.4998	0.218	NA
TUTI14373	0	1	0	1	7052023	TUTI	DA	july	ccr	0	19.6834	0.5794	0.0256	0.0197	8.4456	0.269	NA
TUTI14376	0	1	0	1	7052023	TUTI	DA	july	ccr	0	21.7137	0.5103	0.0107	0.0197	4.1101	0.108	NA
TUTI14377	1	1	0	2	7052023	TUTI	DA	july	ccr	0	26.4701	0.5883	0.0107	0.0473	5.2179	0.206	NA
TUTI14378	0	0	0	0	7052023	TUTI	DA	july	ccr	0	17.0302	0.356	0.0107	0.0441	3.0979	0.235	NA
TUTI14379	0	0	0	0	7052023	TUTI	DA	july	ccr	0	23.2381	0.5652	0.0107	0.0197	4.7396	0.193	NA
TUTI14380	0	1	0	1	7052023	TUTI	DA	july	ccr	0	19.7608	0.4503	0.0226	0.0197	5.014	NA	NA
TUTI14381	0	0	0	0	7052023	TUTI	DA	july	ccr	0	22.5909	0.4547	0.0107	0.0197	4.0749	0.286	NA
WEVI60014	0	0	0	0	7052023	WEVI	DA	july	ccr	1	22.9303	2.1145	0.0107	0.0197	10.4849	NA	NA
WEVI60016	0	0	0	0	7052023	WEVI	DA	july	ccr	1	18.0867	1.3473	0.0107	0.0197	4.2878	NA	NA
WEVI60017	0	0	0	0	7052023	WEVI	DA	july	ccr	1	21.4094	1.9906	0.0107	0.0197	5.1221	NA	NA
WEVI60019	0	0	0	0	7052023	WEVI	DA	july	ccr	1	19.4173	1.5033	0.0107	0.0197	5.9425	NA	NA
WEVI86102	0	0	0	0	7032023	WEVI	DA	july	ccr	1	23.0479	2.0739	0.0107	0.0197	6.5248	NA	NA
WEVI86103	0	1	0	1	7032023	WEVI	DA	july	ccr	1	22.6593	1.8698	0.0107	0.0197	5.6179	0.337	NA
WEVI86105	0	1	0	1	7032023	WEVI	DA	july	ccr	1	17.3943	1.743	0.0669	0.0197	3.6512	0.406	NA
WEVI86106	0	1	0	1	7032023	WEVI	DA	july	ccr	1	22.4854	1.8815	0.0107	0.0197	7.3485	NA	NA
WEVI86107	0	0	0	0	7032023	WEVI	DA	july	ccr	1	26.9484	1.5107	0.0107	0.0197	9.3994	NA	NA
BLJA32736	1	1	0	2	3112023	BLJA	RC	march	nfp	0	23.073	1.3422	0.0107	0.0197	2.8392	0.133	0.00486747
CARW12955	0	0	0	0	3172023	CARW	RC	march	nfp	0	24.8077	0.1173	0.0107	0.0197	3.3425	NA	0
COYE38727	0	0	0	0	3112023	COYE	RC	march	nfp	1	79.5016	5.7682	0.0107	0.0197	12.1569	NA	0.067
COYE38728	0	0	0	0	3142023	COYE	RC	march	nfp	1	17.2907	0.8096	0.0107	0.0197	3.1257	0.569	0.0794545
COYE38729	0	1	0	1	3142023	COYE	RC	march	nfp	1	17.308	1.3401	0.0107	0.0197	3.653	NA	0.155
COYE69263	0	0	0	0	3112023	COYE	RC	march	nfp	1	14.3868	0.9276	0.0107	0.0197	6.7392	0.681	0.0569
COYE69264	0	1	0	1	3132023	COYE	RC	march	nfp	1	22.145	1.1524	0.0107	0.0197	4.5975	NA	0.104
DOWO79675	0	0	0	0	3202023	DOWO	RC	march	nfp	0	22.0967	1.2788	0.0107	0.0197	3.0069	0.106	0
DOWO79676	0	0	0	0	3212023	DOWO	RC	march	nfp	0	18.462	1.1357	0.0107	0.0197	2.1033	NA	0
EAPH69265	0	0	0	0	3172023	EAPH	RC	march	nfp	1	25.7399	0.997	0.0107	0.0671	5.4057	NA	0
EAPH69267	0	0	0	0	3192023	EAPH	RC	march	nfp	1	20.7153	0.8501	0.0107	0.0197	9.9838	NA	0.06
EAPH79671	0	0	0	0	3112023	EAPH	RC	march	nfp	1	19.7086	0.7801	0.0107	0.0197	8.9064	0.867	0.0678261
EAPH79673	0	0	0	0	3112023	EAPH	RC	march	nfp	1	18.1671	0.7853	0.0107	0.0197	7.5901	NA	0.150328
NOCA32737	1	1	0	2	3192023	NOCA	RC	march	nfp	0	21.8998	1.0359	0.0107	0.0197	2.7952	0.0605	0
NOCA54271	1	1	0	2	3162023	NOCA	RC	march	nfp	0	22.2336	1.5248	0.0107	0.0197	1.597	NA	0
NOCA46745	0	1	0	1	3142023	NOCA	RC	march	nfp	0	21.1836	1.4569	0.1544	0.0197	2.5156	0.0863	0.0157222
NOCA46746	0	1	0	1	3172023	NOCA	RC	march	nfp	0	20.4129	1.3417	0.0107	0.0197	1.6802	NA	0
NOCA46748	1	1	0	2	3222023	NOCA	RC	march	nfp	0	20.2507	1.1054	0.0107	0.0197	2.4888	NA	0
NOCA54270	0	0	0	0	3132023	NOCA	RC	march	nfp	0	37.5541	2.4327	0.0107	0.0197	4.3748	NA	0.0215814
PIWA38731	1	0	0	1	3162023	PIWA	RC	march	nfp	1	20.8157	0.8648	0.0107	0.0197	4.3075	NA	0
PIWA38734	1	0	0	1	3182023	PIWA	RC	march	nfp	1	22.5465	1.1808	0.0307	0.0197	4.4932	0.0992	NA
PIWA38740	1	0	1	2	3232023	PIWA	RC	march	nfp	1	18.9393	1.3662	0.0563	0.081	4.0925	NA	NA
PIWA69266	1	0	0	1	3172023	PIWA	RC	march	nfp	1	23.9204	1.3077	0.0107	0.0197	3.0289	NA	0
RWBL46747	0	1	0	1	3212023	RWBL	RC	march	nfp	0	16.833	1.0903	0.0107	0.0197	3.2267	0.153	0
RWBL54272	0	0	1	1	3212023	RWBL	RC	march	nfp	0	15.7519	1.1044	0.0107	0.0197	2.4328	0.0863	0.00416393
TUTI12956	0	1	1	2	3182023	TUTI	RC	march	nfp	0	19.7516	0.4776	0.0107	0.0197	4.254	NA	0
TUTI12954	0	1	1	2	3132023	TUTI	RC	march	nfp	0	22.7391	0.5839	0.0107	0.0197	1.8596	NA	0.0695
TUTI12957	0	1	1	2	3182023	TUTI	RC	march	nfp	0	19.4019	0.3465	0.0107	0.0197	2.7591	NA	0
TUTI12959	0	0	1	1	3192023	TUTI	RC	march	nfp	0	14.3188	0.4668	0.0107	0.0197	2.7167	0.0917	0
WEVI38735	0	1	0	1	3182023	WEVI	RC	march	nfp	1	17.2808	1.2588	0.0107	0.0197	4.6079	NA	0
TUTI14338	0	0	0	0	5312023	TUTI	SC	may	nfp	0	22.1463	0.5518	0.0107	0.0197	6.0298	0.651	NA
TUTI14339	0	0	0	0	5312023	TUTI	SC	may	nfp	0	25.0347	0.6869	0.0107	0.0197	4.5548	0.465	0
TUTI14340	0	1	0	1	5312023	TUTI	SC	may	nfp	0	12.64	0.3252	0.0107	0.0197	1.9688	0.493	0
TUTI14341	0	1	1	2	5312023	TUTI	SC	may	nfp	0	20.2522	0.3861	0.0107	0.0197	4.0722	0.487	0
TUTI14342	0	1	1	2	5312023	TUTI	SC	may	nfp	0	20.5334	0.5373	0.0107	0.0197	2.7253	0.392	NA
WEVI38799	0	0	1	1	5312023	WEVI	SC	may	nfp	1	18.9379	2.0284	0.0107	0.0197	5.4753	NA	0
ACFL38804	0	0	0	0	6012023	ACFL	SC	june	nfp	1	20.4415	1.2335	0.0107	0.0197	5.283	1.72	0
ACFL69285	0	0	0	0	6082023	ACFL	SC	june	nfp	1	22.6774	1.2875	0.0107	0.0197	7.7039	1.36	0
BLGR14348	0	1	0	1	6072023	BLGR	SC	june	nfp	1	20.5255	1.1278	0.0107	0.0634	4.8853	0.448	0
CARW14343	0	1	0	1	6012023	CARW	SC	june	nfp	0	25.4931	0.1622	0.0107	0.0197	5.1239	NA	0
CARW14347	0	0	0	0	6052023	CARW	SC	june	nfp	0	26.3672	0.3334	0.0107	0.0197	4.4894	1.83	0
CARW14350	0	0	0	0	6082023	CARW	SC	june	nfp	0	32.8164	0.3122	0.0107	0.0197	4.2622	1.21	0
CARW14346	0	1	0	1	6052023	CARW	SC	june	nfp	0	21.9411	0.1545	0.0107	0.0197	5.2953	1.48	0
COGR53957	0	1	0	1	6052023	COGR	SC	june	nfp	0	21.0055	1.2299	0.1185	0.0792	5.2289	3.3	0.0157391
COYE38801	0	1	0	1	6012023	COYE	SC	june	nfp	1	15.5062	1.118	0.0107	0.0197	2.7348	0.88	0
COYE69282	0	0	0	0	6022023	COYE	SC	june	nfp	1	18.9758	1.7223	0.0107	0.0197	4.1471	NA	0
COYE69284	0	0	0	0	6072023	COYE	SC	june	nfp	1	14.2589	0.924	0.0107	0.0197	3.4575	NA	0
GCFL14331	0	0	0	0	6082023	GCFL	SC	june	nfp	1	19.673	1.1821	0.0107	0.0586	8.3415	1.32	0
GCFL46774	0	0	0	0	6052023	GCFL	SC	june	nfp	1	21.5529	1.4084	0.0107	0.0197	6.1164	0.706	0
GCFL46775	0	1	0	1	6082023	GCFL	SC	june	nfp	1	27.2298	1.8622	0.0107	0.0197	11.5167	1.75	0
HOWA38802	0	0	0	0	6012023	HOWA	SC	june	nfp	1	17.682	1.2724	0.0107	0.0197	5.514	NA	0
LOWA50277	0	1	0	1	6072023	LOWA	SC	june	nfp	1	21.6939	1.7194	0.2561	0.103	6.8339	NA	NA
LOWA50278	0	1	0	1	6072023	LOWA	SC	june	nfp	1	20.1704	1.0506	0.0791	0.0197	6.6612	NA	0
LOWA50281	0	1	0	1	6052023	LOWA	SC	june	nfp	1	17.9512	1.3297	0.0391	0.0197	12.4107	2.78	0
LOWA50282	0	1	0	1	6012023	LOWA	SC	june	nfp	1	14.8119	1.5641	0.059	0.0661	9.7139	13	0.084675
NOCA32744	1	1	0	2	6092023	NOCA	SC	june	nfp	0	19.4752	1.4501	0.0107	0.0197	3.529	NA	0.0444659
NOCA54288	1	1	0	2	6052023	NOCA	SC	june	nfp	0	22.3902	1.1445	0.0107	0.0433	2.2236	0.536	0.056107
RBWO32742	1	0	0	1	6052023	RBWO	SC	june	nfp	0	25.5302	2.17	0.0107	0.0197	2.661	NA	0.0383932
REVI50276	0	0	0	0	6082023	REVI	SC	june	nfp	1	22.4011	1.4612	0.0107	0.0197	6.1266	1.16	0
REVI69280	1	1	0	2	6022023	REVI	SC	june	nfp	1	18.7952	1.0922	0.0107	0.0197	3.8994	0.98	0
REVI69281	0	0	0	0	6022023	REVI	SC	june	nfp	1	25.0871	1.8691	0.0107	0.0197	7.3966	0.946	0
SUTA14344	1	1	0	2	6022023	SUTA	SC	june	nfp	1	23.1386	1.677	0.0107	0.061	4.0763	1.6	0
SUTA14349	1	1	0	2	6072023	SUTA	SC	june	nfp	1	22.3942	1.3285	0.0107	0.2128	3.9483	1.5	0
TUTI14345	0	0	0	0	6052023	TUTI	SC	june	nfp	0	23.7799	2.2825	0.3188	0.0197	6.1542	NA	0
WEVI69283	0	0	0	0	6022023	WEVI	SC	june	nfp	1	20.6729	1.5687	0.0107	0.0197	5.3389	NA	0
CACH38724	0	0	0	0	3092023	CACH	CP	march	ref	0	8.5798	0.3364	0.0107	0.0197	3.8596	NA	0
CARW12952_1	0	0	0	0	3092023	CARW	CP	march	ref	0	27.8475	0.1229	0.0271	0.0197	5.213	0.738	0
CARW12949	0	0	0	0	3022023	CARW	CP	march	ref	0	32.8863	0.1348	0.0107	0.0197	4.3644	0.614	0
CARW12950	0	0	0	0	3032023	CARW	CP	march	ref	0	26.2132	0.1169	0.0107	0.0197	4.4793	NA	0
COYE38720	0	1	0	1	2282023	COYE	CP	march	ref	1	17.6613	1.5775	0.1334	0.1039	3.252	0.203	0.0561818
DOWO79668	0	0	0	0	3062023	DOWO	CP	march	ref	0	18.6123	1.3553	0.0107	0.0197	1.9838	NA	0
DOWO79670	0	0	0	0	3062023	DOWO	CP	march	ref	0	19.102	1.4435	0.0107	0.0197	3.0962	0.0451	0
EABL12947	0	1	0	1	2282023	EABL	CP	march	ref	0	22.8062	1.2076	0.2067	0.0197	4.9824	0.869	NA
EABL12948	0	0	0	0	2282023	EABL	CP	march	ref	0	21.5477	1.1144	0.1289	0.0197	4.5871	0.904	NA
EABL79666	0	0	0	0	3022023	EABL	CP	march	ref	0	19.4875	1.1273	0.1009	0.0197	4.7848	0.886	0
EATO46744	0	0	0	0	3062023	EATO	CP	march	ref	0	16.7586	1.0224	0.0359	0.0617	2.0859	0.207	0
EATO54267	0	1	0	1	3032023	EATO	CP	march	ref	0	22.5882	1.2089	0.0107	0.0197	3.4256	0.269	0.0185641
NOCA54268	0	1	0	1	3072023	NOCA	CP	march	ref	0	18.4774	1.021	0.0107	0.0197	1.3712	NA	0.0151951
NOCA54269	0	1	0	1	3072023	NOCA	CP	march	ref	0	21.7952	1.405	0.0107	0.0197	0.4804	0.0461	0
NOMO54265	0	0	0	0	2272023	NOMO	CP	march	ref	0	26.6787	1.9074	0.1266	0.0197	3.8382	0.112	NA
NOMO54266_1	0	1	1	2	2282023	NOMO	CP	march	ref	0	22.322	1.9962	0.0611	0.0197	0.4804	NA	0
PIWA38721	0	0	0	0	3022023	PIWA	CP	march	ref	1	16.6304	0.753	0.0107	0.0197	4.0508	NA	0.0274615
RWBL46740	0	0	0	0	2282023	RWBL	CP	march	ref	0	16.9878	0.957	0.2795	0.0197	0.4804	NA	NA
RWBL46741	0	1	0	1	2282023	RWBL	CP	march	ref	0	29.761	1.7252	0.0107	0.0197	2.4102	0.0893	NA
RBWO46743	1	0	0	1	3032023	RBWO	CP	march	ref	0	24.0651	1.3574	0.0107	0.0197	4.383	0.469	0.00490278
SWSP79665	0	1	0	1	2272023	SWSP	CP	march	ref	1	22.4252	1.3666	0.368	0.0197	5.0082	NA	0
TUTI12945	0	1	0	1	2272023	TUTI	CP	march	ref	0	23.1787	0.2495	0.0107	0.0197	3.5006	0.0857	NA
TUTI12946	0	1	0	1	2272023	TUTI	CP	march	ref	0	22.1089	0.8082	0.0232	0.0197	3.4743	0.0928	NA
WEVI38723	0	1	0	1	3092023	WEVI	CP	march	ref	1	19.0307	1.2014	0.0107	0.0197	2.9594	NA	0
ACFL38776	0	0	0	0	4192023	ACFL	UT	april	ref	1	23.7018	1.4688	0.0107	0.0197	4.1017	2.08	0
BLGR14316	0	1	0	1	4192023	BLGR	UT	april	ref	1	18.0299	1.2607	0.0107	0.0197	7.4738	0.105	0
CACH38765	0	0	1	1	4122023	CACH	UT	april	ref	0	9.3223	0.3624	0.0107	0.0197	3.6393	NA	0
CARW14310	0	0	0	0	4132023	CARW	UT	april	ref	0	20.3879	0.1291	0.0107	0.0553	3.9682	NA	0
CARW14312	0	0	0	0	4132023	CARW	UT	april	ref	0	30.8284	0.1759	0.0297	0.0591	4.801	2.19	0.0215263
CARW14315	0	1	0	1	4192023	CARW	UT	april	ref	0	27.8228	0.3658	0.0107	0.1104	3.8348	1.59	0
CARW14321_1	0	0	0	0	4202023	CARW	UT	april	ref	0	21.947	0.1919	0.0107	0.0197	3.2617	NA	0
COYE38755	0	1	0	1	4112023	COYE	UT	april	ref	1	18.2547	1.1478	0.0107	0.0197	3.2155	NA	0
COYE38756	0	1	0	1	4122023	COYE	UT	april	ref	1	18.5528	1.0557	0.0107	0.0197	5.0263	NA	0
COYE38758	0	0	0	0	4122023	COYE	UT	april	ref	1	17.1565	1.2637	0.0107	0.0197	3.6131	NA	0
COYE38766	0	1	1	2	4132023	COYE	UT	april	ref	1	16.2862	1.02	0.0107	0.0197	3.2483	NA	0
COYE38770	0	1	0	1	4182023	COYE	UT	april	ref	1	18.517	1.0643	0.0107	0.0197	4.9671	0.789	0.0170667
COYE38772	0	1	0	1	4192023	COYE	UT	april	ref	1	29.3884	1.6775	0.0107	0.0197	3.1371	NA	0
COYE38777	0	1	0	1	4202023	COYE	UT	april	ref	1	19.5035	1.2321	0.0107	0.0197	5.2172	0.797	NA
DOWO79693	0	0	0	0	4122023	DOWO	UT	april	ref	0	20.1412	1.5733	0.0107	0.0197	1.9222	0.122	0
EABL14313	1	0	0	1	4132023	EABL	UT	april	ref	0	16.8871	0.8669	0.0107	0.0197	3.7008	0.565	0
GRCA46752	1	0	0	1	4182023	GRCA	UT	april	ref	1	22.6546	1.4093	0.0107	0.0197	1.8122	0.128	0
HOWA38771	0	1	0	1	4182023	HOWA	UT	april	ref	1	17.7993	1.015	0.0107	0.0631	6.662	NA	0
HOWA38773	0	1	0	1	4192023	HOWA	UT	april	ref	1	16.6924	1.3832	0.0107	0.0197	3.5234	0.837	0
LOWA79697	0	1	0	1	4192023	LOWA	UT	april	ref	1	17.9465	1.0863	0.0791	0.0664	14.4183	1.77	0
LOWA79698	0	1	0	1	4192023	LOWA	UT	april	ref	1	17.5337	1.4017	0.084	0.1538	7.3504	0.66	0
NOCA32738	1	1	0	2	4112023	NOCA	UT	april	ref	0	23.1504	1.1588	0.0107	0.0197	1.1233	0.0822	0
NOCA46751	1	1	0	2	4192023	NOCA	UT	april	ref	0	21.1495	1.313	0.0107	0.0197	2.138	0.158	0
NOCA46753	1	1	0	2	4202023	NOCA	UT	april	ref	0	23.895	1.1628	0.081	0.0197	4.1832	0.341	0
NOCA54277	1	1	0	2	4112023	NOCA	UT	april	ref	0	21.653	1.3169	0.0107	0.0197	1.5471	0.0962	NA
NOPA38762	1	1	1	3	4122023	NOPA	UT	april	ref	1	17.4935	1.0598	0.0107	0.0197	4.5579	NA	NA
PIWA69269	1	1	1	3	4132023	PIWA	UT	april	ref	1	20.1982	1.3168	0.0107	0.0197	4.2183	0.2	0
REVI38769_1	0	0	0	0	4182023	REVI	UT	april	ref	1	20.5211	1.1022	0.0107	0.0197	3.3608	NA	0
REVI69270	1	0	0	1	4182023	REVI	UT	april	ref	1	22.9131	1.2018	0.0107	0.0197	2.8212	0.552	0
REVI69271	1	1	0	2	4182023	REVI	UT	april	ref	1	18.9521	1.1212	0.0107	0.0197	4.585	NA	0
RBWO32739	1	1	0	2	4192023	RBWO	UT	april	ref	0	23.1056	1.1636	0.0107	0.0197	3.9526	1.75	NA
SUTA14317	1	1	1	3	4202023	SUTA	UT	april	ref	1	20.0013	1.0618	0.0107	0.0407	6.6945	0.244	0
SUTA14318	1	1	1	3	4202023	SUTA	UT	april	ref	1	21.0716	0.925	0.0107	0.0197	2.7653	0.107	0
SUTA14322	1	0	0	1	4202023	SUTA	UT	april	ref	1	21.692	0.8305	0.0107	0.0197	4.8152	0.163	0
SWSP79691	0	1	0	1	4112023	SWSP	UT	april	ref	1	24.006	1.4886	0.0252	0.0197	4.516	0.655	0
SWSP79692	0	1	0	1	4112023	SWSP	UT	april	ref	1	19.2384	1.2984	0.0107	0.0197	4.1114	NA	0
SWSP79694	1	1	0	2	4122023	SWSP	UT	april	ref	1	29.2412	2.5176	0.0901	0.0197	4.4069	0.518	0
TUTI14314	1	1	1	3	4182023	TUTI	UT	april	ref	0	21.3598	0.4436	0.0107	0.0197	4.6019	0.231	0
TUTI14320	1	1	1	3	4202023	TUTI	UT	april	ref	0	21.5216	0.4596	0.0107	0.0197	5.0577	0.222	0
WEVI38759	0	1	0	1	4122023	WEVI	UT	april	ref	1	25.2048	1.386	0.0107	0.0197	4.1162	NA	0
WEVI38760	0	1	0	1	4122023	WEVI	UT	april	ref	1	21.447	1.7553	0.0107	0.0197	6.4219	NA	0
WEVI38761	0	0	0	0	4122023	WEVI	UT	april	ref	1	20.6751	1.3794	0.0107	0.0197	5.3	NA	0
WEVI38763	0	1	0	1	4122023	WEVI	UT	april	ref	1	19.6905	1.0022	0.0107	0.0197	5.8106	NA	NA
WEVI38764	0	1	0	1	4122023	WEVI	UT	april	ref	1	20.3258	1.1082	0.0107	0.0197	6.5083	NA	NA
WEVI38778	1	1	0	2	4202023	WEVI	UT	april	ref	1	21.8269	1.7541	0.0107	0.0197	6.4548	0.871	0
WEVI38779	0	1	1	2	4202023	WEVI	UT	april	ref	1	20.3096	1.8634	0.0107	0.0197	5.3699	0.703	0
CARW12952_2	0	0	0	0	6132023	CARW	CP	june	ref	0	23.2043	0.1503	0.0107	0.0197	3.9761	1.41	0
CARW14353	0	0	0	0	6132023	CARW	CP	june	ref	0	20.2563	0.1593	0.0107	0.0197	5.1987	1.39	0
CARW14351	0	0	0	0	6132023	CARW	CP	june	ref	0	21.9082	0.1333	0.0107	0.0197	5.6488	1.18	0
COGR13938	1	1	0	2	6132023	COGR	CP	june	ref	0	19.632	0.9932	0.1123	0.0197	3.8176	NA	0
COGR53959	1	0	0	1	6132023	COGR	CP	june	ref	0	17.2282	1.2583	0.4342	0.0197	3.3891	1.02	0.0157874
COYE69290	0	0	0	0	6132023	COYE	CP	june	ref	1	16.9242	1.1412	0.0107	0.0197	5.1244	NA	0
COYE69296	0	1	0	1	6152023	COYE	CP	june	ref	1	13.5466	0.6901	0.0107	0.0197	2.6976	0.767	NA
GCFL14356	0	1	0	1	6142023	GCFL	CP	june	ref	1	18.3912	1.0943	0.0107	0.0197	4.6166	0.726	0
GCFL14357	0	0	0	0	6142023	GCFL	CP	june	ref	1	16.4008	1.2055	0.0209	0.0197	2.8721	0.827	0
GCFL14358	0	0	0	0	6152023	GCFL	CP	june	ref	1	18.7716	0.9875	0.0107	0.0197	4.9614	0.933	NA
GCFL14359	0	0	0	0	6152023	GCFL	CP	june	ref	1	16.8898	1.1903	0.0107	0.0197	4.7467	1.25	NA
GCFL46778	0	0	0	0	6152023	GCFL	CP	june	ref	1	18.5586	1.251	0.0107	0.0197	5.7692	0.6	NA
GCFL46779	0	0	0	0	6152023	GCFL	CP	june	ref	1	14.6645	0.9629	0.0107	0.0197	3.6475	1.11	NA
GCFL46780	0	0	0	0	6152023	GCFL	CP	june	ref	1	14.7984	1.0083	0.0107	0.0197	4.3451	1.05	NA
NOCA46781	1	1	0	2	6152023	NOCA	CP	june	ref	0	17.6786	1.1494	0.0306	0.0197	3.8423	0.148	NA
PIWA69294	1	0	0	1	6152023	PIWA	CP	june	ref	1	16.7321	0.6726	0.0107	0.0197	3.3194	NA	NA
SUTA46776	1	0	0	1	6132023	SUTA	CP	june	ref	1	21.4455	1.3417	0.0263	0.0197	3.9399	0.768	0
SUTA46777	1	1	0	2	6152023	SUTA	CP	june	ref	1	18.8358	1.2637	0.0107	0.0197	3.5527	0.869	NA
TUTI14355	0	0	0	0	6142023	TUTI	CP	june	ref	0	20.3403	0.5052	0.0107	0.0197	2.9277	0.449	0
WEVI60002	0	1	0	1	6162023	WEVI	CP	june	ref	1	25.9314	1.8322	0.0107	0.0197	3.7504	NA	NA
WEVI60003	0	1	0	1	6162023	WEVI	CP	june	ref	1	18.5751	1.8211	0.0107	0.0197	5.8359	NA	NA
WEVI69295	0	0	0	0	6152023	WEVI	CP	june	ref	1	26.722	1.4309	0.0107	0.0197	4.5152	NA	NA
WEVI69289	0	1	0	1	6132023	WEVI	CP	june	ref	1	21.642	1.566	0.0107	0.0197	4.2601	NA	0
WEVI69291	0	0	0	0	6132023	WEVI	CP	june	ref	1	27.5834	1.5189	0.0107	0.0197	4.217	0.566	0
WEVI69292	0	0	0	0	6142023	WEVI	CP	june	ref	1	24.9915	1.6666	0.0107	0.0197	5.6075	NA	0
WEVI69297	0	0	0	0	6152023	WEVI	CP	june	ref	1	20.8856	1.2505	0.0107	0.0197	3.2236	NA	NA
WEVI69298	0	1	0	1	6162023	WEVI	CP	june	ref	1	21.1945	1.6435	0.0107	0.0197	3.5337	NA	NA
WEVI69299	0	1	0	1	6162023	WEVI	CP	june	ref	1	18.495	1.7798	0.0107	0.0197	3.9891	NA	NA
CARW14321_2	0	1	0	1	7122023	CARW	UT	july	ref	0	26.0966	0.1471	0.0107	0.0197	5.1941	1.04	NA
CARW14387	0	0	0	0	7132023	CARW	UT	july	ref	0	26.0195	0.1818	0.0107	0.0197	4.3897	NA	NA
CARW14388	0	0	0	0	7132023	CARW	UT	july	ref	0	26.8601	0.302	0.0107	0.0197	3.835	1.08	NA
CARW14389	0	1	0	1	7132023	CARW	UT	july	ref	0	23.2811	0.1445	0.0107	0.0197	3.8703	0.702	NA
CARW14390	0	0	0	0	7142023	CARW	UT	july	ref	0	26.089	0.2183	0.0107	0.0197	4.1451	1.73	NA
CARW14391	0	0	0	0	7182023	CARW	UT	july	ref	0	19.9325	0.1561	0.0107	0.0197	3.8509	1.12	NA
CARW14393	0	0	0	0	7182023	CARW	UT	july	ref	0	27.5413	0.1696	0.0107	0.0197	3.4452	1.12	NA
CARW14394	0	0	0	0	7182023	CARW	UT	july	ref	0	25.8301	0.1877	0.0107	0.0197	4.8195	2.64	NA
CARW14397	0	0	0	0	7202023	CARW	UT	july	ref	0	24.3236	0.2529	0.0107	0.0197	4.4968	1.3	NA
COYE60029	0	0	0	0	7122023	COYE	UT	july	ref	1	21.0945	1.4889	0.0107	0.0197	3.8899	NA	NA
COYE60042	0	1	0	1	7182023	COYE	UT	july	ref	1	16.9012	1.5865	0.0107	0.0197	3.7519	NA	NA
COYE60043	0	1	0	1	7182023	COYE	UT	july	ref	1	16.6187	1.2529	0.0107	0.0197	3.1663	NA	NA
COYE60050	0	1	0	1	7202023	COYE	UT	july	ref	1	14.3796	1.1006	0.0107	0.0197	3.8348	0.212	NA
COYE60055	0	1	0	1	7212023	COYE	UT	july	ref	1	24.1774	1.2069	0.0107	0.0197	4.1334	NA	NA
NOCA46792	0	1	0	1	7182023	NOCA	UT	july	ref	0	20.2165	1.2366	0.0107	0.0197	3.2902	0.361	NA
NOCA54290	1	1	0	2	7182023	NOCA	UT	july	ref	0	22.3096	1.2272	0.0107	0.0197	3.9519	0.352	NA
NOCA54291	0	1	1	2	7182023	NOCA	UT	july	ref	0	21.6637	1.3072	0.0107	0.0614	3.5784	NA	NA
NOCA54292	1	1	0	2	7202023	NOCA	UT	july	ref	0	21.3106	0.8608	0.0382	0.0619	3.2109	0.16	NA
REVI30410	0	1	0	1	7122023	REVI	UT	july	ref	1	27.7325	1.8984	0.0107	0.0197	8.8949	NA	NA
REVI30411	0	1	0	1	7122023	REVI	UT	july	ref	1	23.3602	1.6439	0.0107	0.0197	4.6862	NA	NA
REVI38769_2	1	0	0	1	7122023	REVI	UT	july	ref	1	26.1333	1.8623	0.0107	0.0197	6.749	NA	NA
TUTI14392	0	0	1	1	7182023	TUTI	UT	july	ref	0	19.3398	0.4598	0.0107	0.0197	4.861	0.219	NA
TUTI14395	0	1	0	1	7182023	TUTI	UT	july	ref	0	19.7653	0.3462	0.0107	0.0197	4.9482	0.238	NA
WEVI60031	0	1	0	1	7122023	WEVI	UT	july	ref	1	30.5078	2.0281	0.0107	0.0197	10.068	NA	NA
WEVI60033	0	1	0	1	7122023	WEVI	UT	july	ref	1	29.5125	2.0603	0.0107	0.0197	4.4318	NA	NA

## Sheet: metadata
bird_ID	haemoproteus	plasmodium	leucocytozoon	parasite_genus_richness	date	species_code	site_ID	month	site_type	migratory	Zn_ppm_dry	Cu_ppm_dry	Pb_ppm_dry	As_ppm_dry	Se_ppm_dry	Hg_pm_dry	Cs137_Bqg_wet
unique ID per bird	presences of Haemoproteus in blood sample, identified by PCR	presences of Plasmodiumin blood sample, identified by PCR	presences of Leucocytozoon in blood sample, identified by PCR	number of parasite genera in blood sample, identified by PCR	date of catpure (MMDDYYYY)	four-letter species code	abbreviated site ID. CP = Craig's Pond; DA = D Area; RC = R Canal; SC = Steel Creek; MQ = McQueen's Branch; UT = Upper Three Runs	month of capture	contamination history. ref = reference site; nfp = nuclear fission products site; ccr = coal combustion residuals site	0 = resident bird species; 1 = migratory bird species	Blood zinc concentration, ppm dry weight	Blood copper concentration, ppm dry weight	Blood lead concentration, ppm dry weight	Blood arsenic concentration, ppm dry weight	Blood selenium concentration, ppm dry weight	Blood mercury concentration, ppm dry weight	Whole body cesium-137 radioactivity concentration, Bequerels per gram wet weight
