# Supplementary material for: Use of Contaminated Habitat and Associated Selenium Uptake Mediate Haemosporidian Parasite Infections in Wild Passerine Birds
Source: Ecol Evol. 2026 Jan 13;16(1):e72681. doi: 10.1002/ece3.72681 (PMC12796830; doi:10.1002/ece3.72681)
Supplement: Supplementary file 2 — Data S2: ece372681‐sup‐0002‐DataS2.xlsx. [file ECE3-16-e72681-s002.xlsx]

## Sheet: mosquitodata
mosquito_ID	deployment_ID	genus	plasmodium	site_ID	month	site_type
M001	gravidRC1	Culex	0	RC	april	nfp
M002	gravidRC1	Culex	0	RC	april	nfp
M003	gravidRC1	Culex	0	RC	april	nfp
M004	gravidRC1	Culex	0	RC	april	nfp
M005	gravidRC1	Culex	0	RC	april	nfp
M006	gravidRC1	Culex	0	RC	april	nfp
M007	gravidRC1	Culex	0	RC	april	nfp
M008	gravidRC1	Culex	0	RC	april	nfp
M009	gravidRC1	Culex	0	RC	april	nfp
M010	gravidRC1	Culex	0	RC	april	nfp
M011	gravidRC1	Culex	0	RC	april	nfp
M012	gravidRC1	Culex	0	RC	april	nfp
M013	gravidRC1	Culex	0	RC	april	nfp
M014	gravidRC1	Culex	0	RC	april	nfp
M015	gravidRC1	Culex	0	RC	april	nfp
M016	gravidRC1	Culex	0	RC	april	nfp
M017	gravidRC1	Culex	0	RC	april	nfp
M018	gravidRC1	Culex	0	RC	april	nfp
M019	gravidRC1	Culex	0	RC	april	nfp
M020	gravidRC1	Culex	0	RC	april	nfp
M021	gravidRC1	Culex	0	RC	april	nfp
M022	gravidRC1	Culex	0	RC	april	nfp
M023	gravidRC1	Culex	0	RC	april	nfp
M024	gravidRC1	Culex	0	RC	april	nfp
M025	gravidRC1	Culex	0	RC	april	nfp
M026	gravidRC1	Culex	0	RC	april	nfp
M027	gravidRC1	Culex	0	RC	april	nfp
M028	gravidRC1	Culex	0	RC	april	nfp
M029	gravidRC1	Culex	0	RC	april	nfp
M030	gravidRC1	Culex	0	RC	april	nfp
M031	gravidRC1	Culex	0	RC	april	nfp
M032	gravidRC1	Culex	0	RC	april	nfp
M033	gravidRC1	Culex	0	RC	april	nfp
M034	gravidRC1	Culex	0	RC	april	nfp
M035	gravidRC1	Culex	0	RC	april	nfp
M036	gravidRC1	Culex	0	RC	april	nfp
M037	gravidRC1	Culex	0	RC	april	nfp
M038	gravidRC1	Culex	0	RC	april	nfp
M039	gravidRC1	Culex	0	RC	april	nfp
M040	gravidRC1	Culex	0	RC	april	nfp
M041	gravidRC1	Culex	0	RC	april	nfp
M042	gravidRC1	Culex	0	RC	april	nfp
M043	gravidRC1	Culex	0	RC	april	nfp
M044	gravidRC1	Culex	0	RC	april	nfp
M045	gravidRC1	Culex	0	RC	april	nfp
M046	gravidRC1	Culex	1	RC	april	nfp
M047	gravidRC1	Culex	0	RC	april	nfp
M048	gravidRC1	Culex	0	RC	april	nfp
M049	gravidRC1	Culex	0	RC	april	nfp
M050	gravidRC1	Culex	0	RC	april	nfp
M051	gravidRC1	Culex	0	RC	april	nfp
M052	gravidRC1	Culex	0	RC	april	nfp
M053	gravidRC1	Culex	0	RC	april	nfp
M054	gravidRC1	Culex	0	RC	april	nfp
M055	gravidRC1	Culex	0	RC	april	nfp
M056	gravidRC1	Culex	0	RC	april	nfp
M057	gravidRC1	Culex	0	RC	april	nfp
M058	gravidRC1	Culex	0	RC	april	nfp
M059	gravidRC1	Culex	0	RC	april	nfp
M060	gravidRC1	Culex	0	RC	april	nfp
M061	gravidRC1	Culex	0	RC	april	nfp
M062	gravidRC1	Culex	0	RC	april	nfp
M063	gravidRC1	Culex	0	RC	april	nfp
M064	gravidRC1	Culex	0	RC	april	nfp
M065	gravidRC1	Culex	0	RC	april	nfp
M066	gravidRC1	Culex	0	RC	april	nfp
M067	gravidRC1	Culex	0	RC	april	nfp
M068	gravidUT1	Culex	0	UT	april	ref
M069	gravidUT1	Culex	0	UT	april	ref
M070	gravidUT1	Culex	0	UT	april	ref
M071	gravidUT1	Culex	0	UT	april	ref
M072	gravidUT1	Culex	0	UT	april	ref
M073	gravidUT1	Culex	0	UT	april	ref
M074	gravidUT1	Culex	0	UT	april	ref
M075	gravidUT1	Culex	0	UT	april	ref
M076	gravidUT1	Culex	0	UT	april	ref
M077	gravidUT1	Culex	0	UT	april	ref
M078	gravidUT1	Culex	0	UT	april	ref
M079	gravidUT1	Culex	0	UT	april	ref
M080	gravidUT1	Culex	0	UT	april	ref
M081	gravidUT1	Culex	0	UT	april	ref
M082	gravidUT1	Culex	0	UT	april	ref
M083	gravidUT1	Culex	0	UT	april	ref
M084	gravidUT1	Culex	0	UT	april	ref
M085	gravidUT1	Culex	0	UT	april	ref
M086	gravidUT1	Culex	0	UT	april	ref
M087	gravidUT1	Culex	0	UT	april	ref
M088	gravidUT1	Culex	0	UT	april	ref
M089	gravidUT1	Culex	0	UT	april	ref
M090	gravidUT1	Culex	0	UT	april	ref
M091	gravidUT1	Culex	0	UT	april	ref
M100	gravidMQ2	Culex	0	MQ	may	ccr
M101	gravidMQ2	Culex	0	MQ	may	ccr
M102	gravidMQ2	Culex	0	MQ	may	ccr
M103	gravidMQ2	Culex	0	MQ	may	ccr
M104	gravidMQ2	Culex	0	MQ	may	ccr
M105	gravidMQ2	Culex	0	MQ	may	ccr
M106	gravidMQ2	Culex	0	MQ	may	ccr
M107	gravidDA2	Culex	0	DA	may	ccr
M108	gravidDA2	Culex	0	DA	may	ccr
M109	gravidDA2	Culex	0	DA	may	ccr
M110	gravidDA2	Culex	0	DA	may	ccr
M092	gravidSC2	Culex	0	SC	may	nfp
M093	gravidSC2	Culex	0	SC	may	nfp
M094	gravidSC2	Culex	0	SC	may	nfp
M094	gravidRC2	Culex	0	RC	may	nfp
M098	gravidUT2	Culex	0	UT	may	ref
M143	gravidDA3	Culex	0	DA	june	ccr
M144	gravidDA3	Culex	0	DA	june	ccr
M145	gravidDA3	Culex	0	DA	june	ccr
M146	gravidDA3	Culex	0	DA	june	ccr
M147	gravidDA3	Culex	0	DA	june	ccr
M148	gravidDA3	Culex	0	DA	june	ccr
M149	gravidDA3	Culex	1	DA	june	ccr
M150	gravidDA3	Culex	1	DA	june	ccr
M151	gravidDA3	Culex	0	DA	june	ccr
M152	gravidDA3	Culex	0	DA	june	ccr
M171	gravidMQ3	Culex	0	MQ	june	ccr
M172	gravidMQ3	Culex	0	MQ	june	ccr
M173	gravidMQ3	Culex	0	MQ	june	ccr
M174	gravidMQ3	Culex	0	MQ	june	ccr
M175	gravidMQ3	Culex	0	MQ	june	ccr
M176	gravidMQ3	Culex	0	MQ	june	ccr
M177	gravidMQ3	Culex	1	MQ	june	ccr
M178	gravidMQ3	Culex	1	MQ	june	ccr
M179	gravidMQ3	Culex	0	MQ	june	ccr
M180	gravidMQ3	Culex	0	MQ	june	ccr
M181	gravidMQ3	Culex	0	MQ	june	ccr
M182	gravidMQ3	Culex	1	MQ	june	ccr
M183	gravidMQ3	Culex	0	MQ	june	ccr
M184	gravidMQ3	Culex	0	MQ	june	ccr
M185	gravidMQ3	Culex	0	MQ	june	ccr
M130	gravidRC3	Culex	0	RC	june	nfp
M131	gravidRC3	Culex	0	RC	june	nfp
M132	gravidRC3	Culex	0	RC	june	nfp
M133	gravidRC3	Culex	0	RC	june	nfp
M134	gravidRC3	Culex	0	RC	june	nfp
M135	gravidRC3	Culex	0	RC	june	nfp
M136	gravidRC3	Culex	0	RC	june	nfp
M137	gravidRC3	Culex	0	RC	june	nfp
M138	gravidRC3	Culex	0	RC	june	nfp
M139	gravidRC3	Culex	0	RC	june	nfp
M140	gravidRC3	Culex	0	RC	june	nfp
M141	gravidRC3	Culex	0	RC	june	nfp
M142	gravidRC3	Culex	0	RC	june	nfp
M153	gravidSC3	Culex	0	SC	june	nfp
M111	gravidCP3	Culex	0	CP	june	ref
M112	gravidCP3	Culex	0	CP	june	ref
M113	gravidCP3	Culex	0	CP	june	ref
M114	gravidCP3	Culex	0	CP	june	ref
M115	gravidCP3	Culex	0	CP	june	ref
M116	gravidCP3	Culex	0	CP	june	ref
M117	gravidCP3	Culex	0	CP	june	ref
M118	gravidCP3	Culex	0	CP	june	ref
M119	gravidCP3	Culex	0	CP	june	ref
M120	gravidCP3	Culex	0	CP	june	ref
M121	gravidCP3	Culex	0	CP	june	ref
M122	gravidCP3	Culex	0	CP	june	ref
M123	gravidCP3	Culex	1	CP	june	ref
M124	gravidCP3	Culex	1	CP	june	ref
M125	gravidCP3	Culex	0	CP	june	ref
M126	gravidCP3	Culex	0	CP	june	ref
M127	gravidCP3	Culex	0	CP	june	ref
M154	gravidUT3	Culex	0	UT	june	ref
M155	gravidUT3	Culex	0	UT	june	ref
M156	gravidUT3	Culex	0	UT	june	ref
M157	gravidUT3	Culex	1	UT	june	ref
M158	gravidUT3	Culex	0	UT	june	ref
M159	gravidUT3	Culex	1	UT	june	ref
M160	gravidUT3	Culex	1	UT	june	ref
M161	gravidUT3	Culex	0	UT	june	ref
M162	gravidUT3	Culex	0	UT	june	ref
M163	gravidUT3	Culex	0	UT	june	ref
M164	gravidUT3	Culex	0	UT	june	ref
M165	gravidUT3	Culex	0	UT	june	ref
M166	gravidUT3	Culex	0	UT	june	ref
M167	gravidUT3	Culex	0	UT	june	ref
M168	gravidUT3	Culex	0	UT	june	ref
M169	gravidUT3	Culex	0	UT	june	ref
M170	gravidUT3	Culex	0	UT	june	ref
M186	gravidMQ4	Culex	0	MQ	july	ccr
M187	gravidMQ4	Culex	0	MQ	july	ccr
M188	gravidMQ4	Culex	0	MQ	july	ccr
M189	gravidMQ4	Culex	0	MQ	july	ccr
M190	gravidMQ4	Culex	0	MQ	july	ccr
M191	gravidMQ4	Culex	1	MQ	july	ccr
M192	gravidMQ4	Culex	1	MQ	july	ccr
M200	gravidDA4	Culex	1	DA	july	ccr
M202	gravidDA4	Culex	0	DA	july	ccr
M193	gravidUT4	Culex	0	UT	july	ref
M194	gravidUT4	Culex	0	UT	july	ref
M195	gravidUT4	Culex	1	UT	july	ref
M196	gravidUT4	Culex	1	UT	july	ref
M197	gravidUT4	Culex	0	UT	july	ref
M198	gravidUT4	Culex	0	UT	july	ref

## Sheet: metadata
mosquito_ID	deployment_ID	genus	plasmodium	site_ID	month	site_type
unique ID per mosquito	unique ID per trap	mosquito genus	presence of Plasmodium in mosquito cephalothorax sample, identified by PCR	abbreviated site ID. CP = Craig's Pond; DA = D Area; RC = R Canal; SC = Steel Creek; MQ = McQueen's Branch; UT = Upper Three Runs	month of capture	contamination history. ref = reference site; nfp = nuclear fission products site; ccr = coal combustion residuals site
